# Supplementary material for: The Effect of Genome Parametrization and SNP Marker Subsetting on Genomic Selection in Autotetraploid Alfalfa
Source: Genes (Basel). 2024 Apr 2;15(4):449. doi: 10.3390/genes15040449 (PMC11050091; doi:10.3390/genes15040449)
Supplement: Supplementary file 1 [file genes-15-00449-s001.zip]

Archive with 4 entries (3 files):
- genes-2920298-supplementary/
- genes-2920298-supplementary/Supplementary Figure 1.odt
- genes-2920298-supplementary/Supplementary File 1 - Legpipe2 configuration.ini
- genes-2920298-supplementary/Supplementary Table 1.odt
