# Supplementary material for: The Effect of Genome Parametrization and SNP Marker Subsetting on Genomic Selection in Autotetraploid Alfalfa
Source: Genes (Basel). 2024 Apr 2;15(4):449. doi: 10.3390/genes15040449 (PMC11050091; doi:10.3390/genes15040449)
Supplement: Supplementary file 1 [file genes-15-00449-s001.zip › genes-2920298-supplementary/Supplementary Table 1.odt]

Supplementary Table 1. Predictive ability for all tested SNP filtering configurations.

Trait

Minimum reads per locus

Maximum missing rate per locus

SNP parametrization
SNP selection
All
Genic regions
Non-genic regions
Leaf size [FE]
5%
10
tetraploid
0.27
0.28
0.17
Leaf size [FE]
5%
10
diploid
0.29
0.35
0.15
Leaf size [FE]
5%
20
tetraploid
0.25
0.25
0.21
Leaf size [FE]
5%
20
diploid
0.31
0.3
0.2
Leaf size [FE]
5%
30
tetraploid
0.28
0.27
0.27
Leaf size [FE]
5%
30
diploid
0.32
0.32
0.22
Leaf size [FE]
5%
40
tetraploid
0.25
0.26
0.23
Leaf size [FE]
5%
40
diploid
0.3
0.33
0.22
Leaf size [FE]
10%
10
tetraploid
0.24
0.27
0.25
Leaf size [FE]
10%
10
diploid
0.28
0.29
0.25
Leaf size [FE]
10%
20
tetraploid
0.26
0.25
0.27
Leaf size [FE]
10%
20
diploid
0.27
0.27
0.24
Leaf size [FE]
10%
30
tetraploid
0.24
0.21
0.29
Leaf size [FE]
10%
30
diploid
0.29
0.28
0.29
Leaf size [FE]
10%
40
tetraploid
0.28
0.22
0.32
Leaf size [FE]
10%
40
diploid
0.33
0.25
0.34
Leaf size [FE]
20%
10
tetraploid
0.3
0.3
0.27
Leaf size [FE]
20%
10
diploid
0.28
0.27
0.25
Leaf size [FE]
20%
20
tetraploid
0.3
0.31
0.29
Leaf size [FE]
20%
20
diploid
0.32
0.32
0.28
Leaf size [FE]
20%
30
tetraploid
0.34
0.3
0.29
Leaf size [FE]
20%
30
diploid
0.28
0.27
0.29
Leaf size [FE]
20%
40
tetraploid
0.28
0.28
0.28
Leaf size [FE]
20%
40
diploid
0.28
0.25
0.26
Leaf size [FE]
5%
10
allele ratio
0.29
0.29
0.29
Leaf size [FE]
5%
20
allele ratio
0.3
0.3
0.28
Leaf size [FE]
5%
30
allele ratio
0.31
0.25
0.32
Leaf size [FE]
5%
40
allele ratio
0.32
0.24
0.31
Leaf size [FE]
10%
10
allele ratio
0.3
0.28
0.29
Leaf size [FE]
10%
20
allele ratio
0.3
0.32
0.22
Leaf size [FE]
10%
30
allele ratio
0.3
0.27
0.29
Leaf size [FE]
10%
40
allele ratio
0.28
0.26
0.3
Leaf size [FE]
20%
10
allele ratio
0.29
0.3
0.27
Leaf size [FE]
20%
20
allele ratio
0.3
0.3
0.29
Leaf size [FE]
20%
30
allele ratio
0.29
0.31
0.25
Leaf size [FE]
20%
40
allele ratio
0.24
0.23
0.25
Dry Matter [FE]
5%
10
tetraploid
0.37
0.36
0.27
Dry Matter [FE]
5%
10
diploid
0.31
0.35
0.25
Dry Matter [FE]
5%
20
tetraploid
0.35
0.35
0.28
Dry Matter [FE]
5%
20
diploid
0.31
0.33
0.23
Dry Matter [FE]
5%
30
tetraploid
0.37
0.35
0.23
Dry Matter [FE]
5%
30
diploid
0.33
0.34
0.22
Dry Matter [FE]
5%
40
tetraploid
0.37
0.37
0.19
Dry Matter [FE]
5%
40
diploid
0.33
0.36
0.17
Dry Matter [FE]
10%
10
tetraploid
0.36
0.38
0.31
Dry Matter [FE]
10%
10
diploid
0.39
0.36
0.32
Dry Matter [FE]
10%
20
tetraploid
0.35
0.36
0.35
Dry Matter [FE]
10%
20
diploid
0.36
0.37
0.29
Dry Matter [FE]
10%
30
tetraploid
0.35
0.37
0.3
Dry Matter [FE]
10%
30
diploid
0.35
0.37
0.23
Dry Matter [FE]
10%
40
tetraploid
0.36
0.39
0.26
Dry Matter [FE]
10%
40
diploid
0.35
0.37
0.24
Dry Matter [FE]
20%
10
tetraploid
0.38
0.38
0.36
Dry Matter [FE]
20%
10
diploid
0.37
0.4
0.33
Dry Matter [FE]
20%
20
tetraploid
0.39
0.41
0.33
Dry Matter [FE]
20%
20
diploid
0.37
0.38
0.34
Dry Matter [FE]
20%
30
tetraploid
0.36
0.38
0.32
Dry Matter [FE]
20%
30
diploid
0.35
0.36
0.29
Dry Matter [FE]
20%
40
tetraploid
0.33
0.36
0.27
Dry Matter [FE]
20%
40
diploid
0.35
0.35
0.25
Dry Matter [FE]
5%
10
allele ratio
0.41
0.39
0.33
Dry Matter [FE]
5%
20
allele ratio
0.39
0.36
0.3
Dry Matter [FE]
5%
30
allele ratio
0.38
0.35
0.29
Dry Matter [FE]
5%
40
allele ratio
0.35
0.33
0.27
Dry Matter [FE]
10%
10
allele ratio
0.4
0.38
0.39
Dry Matter [FE]
10%
20
allele ratio
0.35
0.37
0.37
Dry Matter [FE]
10%
30
allele ratio
0.35
0.36
0.33
Dry Matter [FE]
10%
40
allele ratio
0.33
0.36
0.33
Dry Matter [FE]
20%
10
allele ratio
0.35
0.39
0.37
Dry Matter [FE]
20%
20
allele ratio
0.37
0.36
0.36
Dry Matter [FE]
20%
30
allele ratio
0.32
0.36
0.35
Dry Matter [FE]
20%
40
allele ratio
0.35
0.37
0.35
Dry Matter [SE]
5%
10
tetraploid
0.06
0.06
0.08
Dry Matter [SE]
5%
10
diploid
0.1
0.06
0.1
Dry Matter [SE]
5%
20
tetraploid
0.04
0.04
0.06
Dry Matter [SE]
5%
20
diploid
0.12
0.07
0.16
Dry Matter [SE]
5%
30
tetraploid
0.05
0
0.11
Dry Matter [SE]
5%
30
diploid
0.05
0.05
0.17
Dry Matter [SE]
5%
40
tetraploid
0.08
0.04
0.08
Dry Matter [SE]
5%
40
diploid
0.08
0.08
0.1
Dry Matter [SE]
10%
10
tetraploid
0.04
0.05
0.09
Dry Matter [SE]
10%
10
diploid
0.09
0.07
0.1
Dry Matter [SE]
10%
20
tetraploid
0.03
0.05
0.04
Dry Matter [SE]
10%
20
diploid
0.08
0.09
0.06
Dry Matter [SE]
10%
30
tetraploid
0.03
0.05
0
Dry Matter [SE]
10%
30
diploid
0.06
0.09
0.05
Dry Matter [SE]
10%
40
tetraploid
0.03
0.04
0.01
Dry Matter [SE]
10%
40
diploid
0.06
0.07
0.08
Dry Matter [SE]
20%
10
tetraploid
0.08
0.1
0.06
Dry Matter [SE]
20%
10
diploid
0.09
0.12
0.05
Dry Matter [SE]
20%
20
tetraploid
0.1
0.06
0.1
Dry Matter [SE]
20%
20
diploid
0.06
0.1
0.12
Dry Matter [SE]
20%
30
tetraploid
0.07
0.06
0.09
Dry Matter [SE]
20%
30
diploid
0.09
0.12
0.12
Dry Matter [SE]
20%
40
tetraploid
0.06
0.08
0.04
Dry Matter [SE]
20%
40
diploid
0.12
0.12
0.06
Dry Matter [SE]
5%
10
allele ratio
0.07
0.09
0.04
Dry Matter [SE]
5%
20
allele ratio
0.07
0.11
0.02
Dry Matter [SE]
5%
30
allele ratio
0.06
0.07
0.03
Dry Matter [SE]
5%
40
allele ratio
0.1
0.09
0.04
Dry Matter [SE]
10%
10
allele ratio
0.07
0.07
0.07
Dry Matter [SE]
10%
20
allele ratio
0.08
0.09
0.03
Dry Matter [SE]
10%
30
allele ratio
0.07
0.06
0.03
Dry Matter [SE]
10%
40
allele ratio
0.09
0.08
0.07
Dry Matter [SE]
20%
10
allele ratio
0.06
0.07
0.06
Dry Matter [SE]
20%
20
allele ratio
0.06
0.06
0.07
Dry Matter [SE]
20%
30
allele ratio
0.08
0.08
0.09
Dry Matter [SE]
20%
40
allele ratio
0.03
0.07
0.05
Onset of flowering [FE]
5%
10
tetraploid
0.13
0.09
0.23
Onset of flowering [FE]
5%
10
diploid
0.11
0.09
0.14
Onset of flowering [FE]
5%
20
tetraploid
0.14
0.07
0.27
Onset of flowering [FE]
5%
20
diploid
0.13
0.07
0.16
Onset of flowering [FE]
5%
30
tetraploid
0.16
0.09
0.26
Onset of flowering [FE]
5%
30
diploid
0.14
0.09
0.13
Onset of flowering [FE]
5%
40
tetraploid
0.15
0.09
0.19
Onset of flowering [FE]
5%
40
diploid
0.09
0.09
0.08
Onset of flowering [FE]
10%
10
tetraploid
0.16
0.16
0.2
Onset of flowering [FE]
10%
10
diploid
0.09
0.06
0.14
Onset of flowering [FE]
10%
20
tetraploid
0.19
0.2
0.24
Onset of flowering [FE]
10%
20
diploid
0.15
0.1
0.15
Onset of flowering [FE]
10%
30
tetraploid
0.22
0.17
0.25
Onset of flowering [FE]
10%
30
diploid
0.14
0.12
0.21
Onset of flowering [FE]
10%
40
tetraploid
0.26
0.21
0.3
Onset of flowering [FE]
10%
40
diploid
0.17
0.08
0.24
Onset of flowering [FE]
20%
10
tetraploid
0.23
0.2
0.23
Onset of flowering [FE]
20%
10
diploid
0.15
0.1
0.18
Onset of flowering [FE]
20%
20
tetraploid
0.21
0.19
0.2
Onset of flowering [FE]
20%
20
diploid
0.15
0.16
0.16
Onset of flowering [FE]
20%
30
tetraploid
0.23
0.22
0.22
Onset of flowering [FE]
20%
30
diploid
0.17
0.17
0.15
Onset of flowering [FE]
20%
40
tetraploid
0.24
0.21
0.22
Onset of flowering [FE]
20%
40
diploid
0.18
0.18
0.17
Onset of flowering [FE]
5%
10
allele ratio
0.25
0.22
0.21
Onset of flowering [FE]
5%
20
allele ratio
0.21
0.2
0.25
Onset of flowering [FE]
5%
30
allele ratio
0.25
0.18
0.29
Onset of flowering [FE]
5%
40
allele ratio
0.23
0.15
0.3
Onset of flowering [FE]
10%
10
allele ratio
0.21
0.2
0.21
Onset of flowering [FE]
10%
20
allele ratio
0.25
0.21
0.22
Onset of flowering [FE]
10%
30
allele ratio
0.23
0.19
0.25
Onset of flowering [FE]
10%
40
allele ratio
0.24
0.16
0.29
Onset of flowering [FE]
20%
10
allele ratio
0.22
0.2
0.19
Onset of flowering [FE]
20%
20
allele ratio
0.23
0.25
0.2
Onset of flowering [FE]
20%
30
allele ratio
0.23
0.23
0.21
Onset of flowering [FE]
20%
40
allele ratio
0.24
0.2
0.24
